# Supplementary material for: COVID-19 Vaccination Coverage among 42,565 Adults Amid the Spread of Omicron Variant in Beijing, China
Source: Vaccines (Basel). 2023 Mar 27;11(4):739. doi: 10.3390/vaccines11040739 (PMC10146383; doi:10.3390/vaccines11040739)
Supplement: Supplementary file 1 [file vaccines-11-00739-s001.zip]

Archive with 1 entries (1 files):
- vaccines-2288894-supplementary.pdf
